# Supplementary material for: Saxifragaviridiflora (Saxifragaceae), an unusual new species from Guangxi, China
Source: PhytoKeys. 2021 Oct 25;184:19–26. doi: 10.3897/phytokeys.184.73421 (PMC8560735; doi:10.3897/phytokeys.184.73421)
Supplement: XML Treatment for Saxifraga viridiflora [file phytokeys.184.73421-treatment1.xml]

<!DOCTYPE tp:taxon-treatment
  PUBLIC "-//TaxonX//DTD Taxonomic Treatment Publishing DTD v0 20100105//EN" "tax-treatment-NSO.dtd">
<tp:taxon-treatment xmlns:tp="http://www.plazi.org/taxpub"><tp:treatment-meta><kwd-group><label>Taxon classification</label><kwd><named-content xmlns:xlink="http://www.w3.org/1999/xlink" content-type="kingdom">Plantae</named-content></kwd><kwd><named-content xmlns:xlink="http://www.w3.org/1999/xlink" content-type="order">Saxifragales</named-content></kwd><kwd><named-content xmlns:xlink="http://www.w3.org/1999/xlink" content-type="family">Saxifragaceae</named-content></kwd></kwd-group><mixed-citation publication-type="journal"><person-group><name><surname>Zhang</surname><given-names>Xin-Jian</given-names></name><name><surname>Fu*</surname><given-names>Quan-Sheng</given-names></name><name><surname>Chen</surname><given-names>Jun-Tong</given-names></name><name><surname>Li</surname><given-names>Li-Juan</given-names></name><name><surname>Luo</surname><given-names>Peng-Rui</given-names></name><name><surname>Peng</surname><given-names>Jing-Yi</given-names></name><name><surname>Huang</surname><given-names>Xian-Han</given-names></name><name><surname>Sun</surname><given-names>Hang</given-names></name><name><surname>Deng</surname><given-names>Tao</given-names></name></person-group><article-title><italic><tp:taxon-name><tp:taxon-name-part taxon-name-part-type="genus" reg="Saxifraga">Saxifraga</tp:taxon-name-part><tp:taxon-name-part taxon-name-part-type="species" reg="viridiflora">viridiflora</tp:taxon-name-part></tp:taxon-name></italic> (<tp:taxon-name><tp:taxon-name-part taxon-name-part-type="family">Saxifragaceae</tp:taxon-name-part></tp:taxon-name>), an unusual new species from Guangxi, China</article-title><source>PhytoKeys</source><day>25</day><month>10</month><year>2021</year><volume>184</volume><fpage>19</fpage><lpage>26</lpage><pub-id pub-id-type="doi">10.3897/phytokeys.184.73421</pub-id></mixed-citation></tp:treatment-meta><tp:nomenclature><tp:taxon-name>
            <object-id xmlns:xlink="http://www.w3.org/1999/xlink" content-type="arpha" xlink:type="simple">AE4511AB-0F06-55A0-A079-ACAA5E5811E5</object-id>
            <tp:taxon-name-part taxon-name-part-type="genus" reg="Saxifraga">Saxifraga</tp:taxon-name-part>
            <tp:taxon-name-part taxon-name-part-type="species" reg="viridiflora">viridiflora</tp:taxon-name-part>
            <object-id xmlns:xlink="http://www.w3.org/1999/xlink" content-type="ipni" xlink:type="simple">urn:lsid:ipni.org:names:77221295-1</object-id>
          </tp:taxon-name><tp:taxon-authority>X.J.Zhang, T.Deng, J.T.Chen &amp; H.Sun</tp:taxon-authority><tp:taxon-status xmlns:xlink="http://www.w3.org/1999/xlink" xlink:type="simple">sp. nov.</tp:taxon-status><xref ref-type="fig" rid="F1">Figs 1</xref><xref ref-type="fig" rid="F2">, 2</xref></tp:nomenclature><tp:treatment-sec sec-type="material" id="SECID0EMKAC"><title>Type.</title><p>China. Guangxi: Guilin City, Yongfu County, Baishou Town, 109°46'58.99"E, 25°5'15.5"N, 586 m alt., 27 June 2021, <italic>X.J. Zhang</italic>, <italic>D.X. Luo Zhangxj98</italic> (Holotype: KUN!; Isotypes: JIU!, SYS!).</p></tp:treatment-sec><tp:treatment-sec sec-type="diagnosis" id="SECID0EWKAC"><title>Diagnosis.</title><p><italic><tp:taxon-name><tp:taxon-name-part taxon-name-part-type="genus" reg="Saxifraga">Saxifraga</tp:taxon-name-part><tp:taxon-name-part taxon-name-part-type="species" reg="viridiflora">viridiflora</tp:taxon-name-part></tp:taxon-name></italic> is easily distinguished from any other species of <tp:taxon-name><tp:taxon-name-part taxon-name-part-type="genus" reg="Saxifraga">Saxifraga</tp:taxon-name-part><tp:taxon-name-part taxon-name-part-type="infraspecific-rank">sect.</tp:taxon-name-part><tp:taxon-name-part taxon-name-part-type="section" reg="Irregulares">Irregulares</tp:taxon-name-part></tp:taxon-name> by having greenish petals (vs. white petals). <italic><tp:taxon-name><tp:taxon-name-part taxon-name-part-type="genus" reg="Saxifraga">S.</tp:taxon-name-part><tp:taxon-name-part taxon-name-part-type="species" reg="viridiflora">viridiflora</tp:taxon-name-part></tp:taxon-name></italic> morphologically resembles <italic><tp:taxon-name><tp:taxon-name-part taxon-name-part-type="genus" reg="Saxifraga">S.</tp:taxon-name-part><tp:taxon-name-part taxon-name-part-type="species" reg="epiphylla">epiphylla</tp:taxon-name-part></tp:taxon-name></italic> and <italic><tp:taxon-name><tp:taxon-name-part taxon-name-part-type="genus" reg="Saxifraga">S.</tp:taxon-name-part><tp:taxon-name-part taxon-name-part-type="species" reg="kegangii">kegangii</tp:taxon-name-part></tp:taxon-name></italic>, but is distinct from the latter two in its leaf blade abaxially scarlet with white spots (vs. abaxially greenish/reddish with brown or yellow-green spots), and sepals with verruculose surface (vs. sepals without verruculose surface) (Table <xref ref-type="table" rid="T1">1</xref>).</p><fig id="F1" position="float" orientation="portrait"><object-id xmlns:xlink="http://www.w3.org/1999/xlink" content-type="doi" xlink:type="simple">10.3897/phytokeys.184.73421.figure1</object-id><object-id xmlns:xlink="http://www.w3.org/1999/xlink" content-type="arpha" xlink:type="simple">DFA26237-7F4E-5BAD-9737-7DA477A87A64</object-id><label>Figure 1.</label><caption><p><italic><tp:taxon-name><tp:taxon-name-part taxon-name-part-type="genus" reg="Saxifraga">Saxifraga</tp:taxon-name-part><tp:taxon-name-part taxon-name-part-type="species" reg="viridiflora">viridiflora</tp:taxon-name-part></tp:taxon-name></italic> X.J.Zhang, T.Deng, J.T.Chen &amp; H.Sun, sp. nov. <bold>A</bold> flower, petals 5, greenish <bold>B</bold> fruit, capsule winged when mature <bold>C</bold> inflorescence <bold>D</bold> infructescence <bold>E</bold> pedicels glandular pubescent; sepals red, glabrous, abaxially white verruculose <bold>F</bold> adaxial leaf surface dark green, crisped villous <bold>G, J</bold> abaxial leaf surface scarlet, with white spotted, crisped villous <bold>H</bold> rhizomes crisped villous, petiole base unsheathed <bold>I</bold> petiole with crisped villous <bold>K, L</bold> plants and habitat.</p></caption><graphic xmlns:xlink="http://www.w3.org/1999/xlink" xlink:href="phytokeys-184-019-g001.jpg" position="float" orientation="portrait" xlink:type="simple" id="oo_601810.jpg"><uri content-type="original_file" xlink:type="simple">https://binary.pensoft.net/fig/601810</uri></graphic></fig><fig id="F2" position="float" orientation="portrait"><object-id xmlns:xlink="http://www.w3.org/1999/xlink" content-type="doi" xlink:type="simple">10.3897/phytokeys.184.73421.figure2</object-id><object-id xmlns:xlink="http://www.w3.org/1999/xlink" content-type="arpha" xlink:type="simple">616335CD-AF87-5D40-88CD-0214D6696782</object-id><label>Figure 2.</label><caption><p>Photograph of the holotype of <italic><tp:taxon-name><tp:taxon-name-part taxon-name-part-type="genus" reg="Saxifraga">Saxifraga</tp:taxon-name-part><tp:taxon-name-part taxon-name-part-type="species" reg="viridiflora">viridiflora</tp:taxon-name-part></tp:taxon-name></italic> X.J.Zhang, T.Deng, J.T.Chen &amp; H.Sun, sp. nov. (Zhangx98, KUN1519096).</p></caption><graphic xmlns:xlink="http://www.w3.org/1999/xlink" xlink:href="phytokeys-184-019-g002.jpg" position="float" orientation="portrait" xlink:type="simple" id="oo_601811.jpg"><uri content-type="original_file" xlink:type="simple">https://binary.pensoft.net/fig/601811</uri></graphic></fig><table-wrap id="T1" position="float" orientation="portrait"><label>Table 1.</label><caption><p>Diagnostic characters of <italic><tp:taxon-name><tp:taxon-name-part taxon-name-part-type="genus" reg="Saxifraga">Saxifraga</tp:taxon-name-part><tp:taxon-name-part taxon-name-part-type="species" reg="viridiflora">viridiflora</tp:taxon-name-part></tp:taxon-name></italic> and comparison with other related species of <tp:taxon-name><tp:taxon-name-part taxon-name-part-type="genus" reg="Saxifraga">S.</tp:taxon-name-part><tp:taxon-name-part taxon-name-part-type="infraspecific-rank">sect.</tp:taxon-name-part><tp:taxon-name-part taxon-name-part-type="section" reg="Irregulares">Irregulares</tp:taxon-name-part></tp:taxon-name>.</p></caption><table id="TID0EYQAG" rules="all"><tbody><tr><th rowspan="1" colspan="1">Characters</th><th rowspan="1" colspan="1"><italic><tp:taxon-name><tp:taxon-name-part taxon-name-part-type="genus" reg="Saxifraga">S.</tp:taxon-name-part><tp:taxon-name-part taxon-name-part-type="species" reg="viridiflora">viridiflora</tp:taxon-name-part></tp:taxon-name></italic> sp. nov.</th><th rowspan="1" colspan="1">
                    <italic><tp:taxon-name><tp:taxon-name-part taxon-name-part-type="genus" reg="Saxifraga">S.</tp:taxon-name-part><tp:taxon-name-part taxon-name-part-type="species" reg="epiphylla">epiphylla</tp:taxon-name-part></tp:taxon-name></italic>
                  </th><th rowspan="1" colspan="1">
                    <italic><tp:taxon-name><tp:taxon-name-part taxon-name-part-type="genus" reg="Saxifraga">S.</tp:taxon-name-part><tp:taxon-name-part taxon-name-part-type="species" reg="kegangii">kegangii</tp:taxon-name-part></tp:taxon-name></italic>
                  </th></tr><tr><td rowspan="1" colspan="1">Foliar embryo</td><td rowspan="1" colspan="1">absent</td><td rowspan="1" colspan="1">present</td><td rowspan="1" colspan="1">absent</td></tr><tr><td rowspan="1" colspan="1">Leaf shape</td><td rowspan="1" colspan="1">reniform to orbicular</td><td rowspan="1" colspan="1">ovate</td><td rowspan="1" colspan="1">fan-shaped to orbicular</td></tr><tr><td rowspan="1" colspan="1">Leaf margin</td><td rowspan="1" colspan="1">shallowly crenate to subentire</td><td rowspan="1" colspan="1">undulate, thickly dentate</td><td rowspan="1" colspan="1">entire or 8–10-crenate</td></tr><tr><td rowspan="1" colspan="1">Leaf texture</td><td rowspan="1" colspan="1">thick leathery to fleshy</td><td rowspan="1" colspan="1">leathery</td><td rowspan="1" colspan="1">leathery</td></tr><tr><td rowspan="1" colspan="1">Abaxial surface of leaf blade</td><td rowspan="1" colspan="1">scarlet, with white spotted</td><td rowspan="1" colspan="1">gray-green to red, with brown or yellow-green spotted</td><td rowspan="1" colspan="1">gray-green, with yellow-green spotted</td></tr><tr><td rowspan="1" colspan="1">Trichomes on leaf</td><td rowspan="1" colspan="1">both surfaces crisped villous</td><td rowspan="1" colspan="1">both surfaces glandular hispid</td><td rowspan="1" colspan="1">adaxially glabrous, abaxially glabrous or sparsely hispid</td></tr><tr><td rowspan="1" colspan="1">Petals</td><td rowspan="1" colspan="1">greenish</td><td rowspan="1" colspan="1">white, the base of three smallest petal with yellow spot</td><td rowspan="1" colspan="1">white, the base of three smallest petal with yellow spot</td></tr><tr><td rowspan="1" colspan="1">Sepals</td><td rowspan="1" colspan="1">red, glabrous, abaxially white verruculose</td><td rowspan="1" colspan="1">greenish, abaxially and marginally glandular hairy, without verruculose</td><td rowspan="1" colspan="1">greenish, abaxially and marginally glandular hairy, without verruculose</td></tr></tbody></table></table-wrap></tp:treatment-sec><tp:treatment-sec sec-type="description" id="SECID0E1EAE"><title>Description.</title><p>Perennial herbs, 12–30 cm tall. Stolons absent. Rhizomes rather short. Leaves all basal; petiole 5–12 cm long, crisped villous dark-purple (ca. 6 mm); leaf blade reniform, thick leathery, 2.5–4.0 cm long × 3.5–5.3 cm wide, base cordate, margin undulate, apex obtuse, both surfaces crisped villous dark-purple (5.0–9.0 mm long), adaxially greenish, abaxially purple or dark red, with white spots. Inflorescence paniculate, ca. 20 cm long. 5–10-flowered; branches 2.0–3.0 cm long, glandular pubescent, 1–2-flowered; pedicels slender, 1.0–2.0 cm long, glandular pubescent. Flowers zygomorphic; sepals 5, spreading to reflexed, narrowly ovate, 2.5–3.5 mm long × 1.5–2 mm wide, glabrous, abaxially red, with white verruculose, adaxially greenish, 3–5-veined, apex obtuse. Petals 5, greenish, margin entire, glabrous, apex acute; the three smallest lanceolate, 3.0–4.0 mm long × 1.0–1.2 mm wide, 3-veined; the two largest lanceolate oblong, 0.7–1.4 cm long × 1.0–1.2 mm wide, 3-veined. Stamens 10, 3.2–4.0 mm long. Ovary ovoid, 1.5–2.0 mm long, disc obscure; styles divergent ca. 1.0–1.8 mm long. Capsule beaks winged when mature, carpels 5–7 mm long × 3–4 mm wide. Seeds elliptic, the two sides slightly bent, ca. 0.6 mm long.</p></tp:treatment-sec><tp:treatment-sec sec-type="etymology" id="SECID0E6EAE"><title>Etymology.</title><p>The specific epithet refers to the flowers of this new species that are green throughout the flowering period, differing from those of all other known <tp:taxon-name><tp:taxon-name-part taxon-name-part-type="genus" reg="Saxifraga">Saxifraga</tp:taxon-name-part><tp:taxon-name-part taxon-name-part-type="infraspecific-rank">sect.</tp:taxon-name-part><tp:taxon-name-part taxon-name-part-type="section" reg="Irregulares">Irregulares</tp:taxon-name-part></tp:taxon-name> species. The Chinese name is given as “绿花虎耳草” (lǜ huā hǔ ěr cǎo), referring to the greenish petals of the new species.</p></tp:treatment-sec><tp:treatment-sec sec-type="phenology" id="SECID0ESFAE"><title>Phenology.</title><p>In a two year personal observation of this new species in its native range, Guangxi. Guilin City (Luo Dexuan, pers. comm.), <italic><tp:taxon-name><tp:taxon-name-part taxon-name-part-type="genus" reg="Saxifraga">S.</tp:taxon-name-part><tp:taxon-name-part taxon-name-part-type="species" reg="viridiflora">viridiflora</tp:taxon-name-part></tp:taxon-name></italic> was flowering from April to July and fruiting from June to August.</p></tp:treatment-sec><tp:treatment-sec sec-type="distribution" id="SECID0EDGAE"><title>Distribution and ecology.</title><p>The new species, <italic><tp:taxon-name><tp:taxon-name-part taxon-name-part-type="genus" reg="Saxifraga">Saxifraga</tp:taxon-name-part><tp:taxon-name-part taxon-name-part-type="species" reg="viridiflora">viridiflora</tp:taxon-name-part></tp:taxon-name></italic>, is currently known only from Yongfu County, Guangxi Province, China. It was observed to grow on dry limestone under dense jungles at altitudes between 500 and 600 m.</p></tp:treatment-sec><tp:treatment-sec sec-type="Paratypes" id="SECID0EUGAE"><title>Paratypes.</title><p>China. Guangxi. Guilin City, Yongfu County, Baishou Town, <named-content xmlns:xlink="http://www.w3.org/1999/xlink" content-type="dwc:verbatimCoordinates" xlink:type="simple"><named-content content-type="geo-json" specific-use="{&#34;type&#34;:&#34;Point&#34;,&#34;coordinates&#34;:[109.780361,25.087806]}" id="NCID0E4GAE" xlink:type="simple">109°46'49.3"E, 25°5'16.1"N</named-content></named-content>, 547 m alt., 10 July 2021, <italic>X.J. Zhang</italic>, <italic>L.J. Li</italic>, <italic>J.Y. Peng</italic>, <italic>P.R. Luo Deng12030</italic> (KUN); same locality, 575 m alt., 27 June 2021, <italic>X.J. Zhang</italic>, <italic>D.X. Luo Zhangxj99</italic> (KUN).</p></tp:treatment-sec></tp:taxon-treatment>
